# Supplementary material for: Multi-Domain Screening: Identification of Patient’s Risk Profile Prior to Head-and-Neck Cancer Treatment
Source: Cancers (Basel). 2023 Nov 1;15(21):5254. doi: 10.3390/cancers15215254 (PMC10648822; doi:10.3390/cancers15215254)
Supplement: Supplementary file 1 [file cancers-15-05254-s001.zip]

Archive with 1 entries (1 files):
- cancers-2671941-supplementary.pdf
